# Supplementary material for: Assessment of nanopore RNA modification calling in human cell lines and synthetic systems
Source: Genome Biol. 2026 May 7;27:190. doi: 10.1186/s13059-026-04096-w (PMC13251006; doi:10.1186/s13059-026-04096-w)
Supplement: Supplementary file 2 — Additional file 2. [file 13059_2026_4096_MOESM2_ESM.xlsx]

## Sheet: Table S1
Table S1. Summary statistics for identity grouped by align length bucket (500nt intervals)
Align Length Bucket	RNA002		RNA004
	Skew	Variance	Skew	Variance
0-500	-1.9188	0.0015	-6.9253	0.0052
500-1000	-2.2754	0.0014	-5.3973	0.0103
1000-1500	-2.4811	0.0014	-2.5301	0.0368
1500-2000	-2.3095	0.0013	-2.3516	0.0262
2000+	-2.6412	0.0012	-4.2918	0.0067

## Sheet: Table S2
Table S2. Number of Dorado modification sites in HEK293 before and after subtraction of IVT false positive rates at different cutoff thresholds
Modification	Number of sites before subtracting IVT (> 0%, > 0)	Number of sites before subtracting IVT (> 0%, >= 10x coverage)	Number of sites before subtracting IVT (>= 10%, >= 10x coverage)	Number of sites after subtracting IVT (>= 10%, >= 10x coverage)
Ψ	1284252	1104595	29682	14029
m6A	3486693	2756402	223751	174351
m5C	2411357	1933716	171565	102965
Ino	1910218	1521961	72936	46477
2’OMethylA	902668	795747	12050	4593
2’OMethylU	1619475	1360102	47780	20254
2’OMethylG	1485291	1292385	28826	8837
2’OMethylC	1172258	994682	30517	15071

## Sheet: Table S3
Table S3. Number of Dorado 2’OMethyl modification sites in HEK293 before and after subtraction of IVT false positive rates.
Mod	Number of sites before subtracting IVT (> 0%, > 0)	Number of sites before subtracting IVT (> 0%, >= 20x coverage)	Number of sites before subtracting IVT (>= 20%, >= 20x coverage)	Number of sites after subtracting IVT (>= 20%, >= 20x coverage)
2’OMethylA	902668	741053	253	203
2’OMethylU	1619475	1238513	3748	2194
2’OMethylG	1485291	1189530	1101	587
2’OMethylC	1172258	908062	1754	1231

## Sheet: Table S4
Table S4. Number of Dorado modification sites in GM12878 before and after subtraction of IVT false positive rates.
Mod	Number of sites before subtracting IVT (> 0%, > 0)	Number of sites before subtracting IVT (> 0%, >= 20x coverage)	Number of sites before subtracting IVT (>= 20%, >= 20x coverage)	Number of sites after subtracting IVT (>= 20%, >= 20x coverage)
Ψ	1561987	1204754	5007	3877
m6A	5502414	3662744	77903	71468
m5C	3396564	2306707	45907	31473
Inosine	3339599	2254805	15792	12986
2’OMethylA	1817075	1406141	1135	908
2’OMethylU	1862496	1385544	4478	2839
2’OMethylG	2769492	2080860	4262	2070
2’OMethylC	1410332	1060573	2990	2218

## Sheet: Table S5
Table S5. Intraclass Correlation Coefficient ICC(2,1) for Comparing Three HEK293 Technical Replicates
Mod	Number of Sites	ICC(2,1)	CI Lower	CI Upper	P Valud
Ψ	3171	0.963365	0.96	0.97	< 0.001
m6A	32018	0.936714	0.93	0.94	< 0.001
m5C	17554	0.681167	0.63	0.72	< 0.001
Ino	3997	0.688331	0.51	0.79	< 0.001
2'-OMe-A	509	0.955243	0.95	0.96	< 0.001
2'-OMe-U	3926	0.687397	0.44	0.81	< 0.001
2'-OMe-G	648	0.91465	0.9	0.93	< 0.001
2'-OMe-C	2142	0.828276	0.76	0.87	< 0.001

## Sheet: Table S6
Table S6. Correlation Statistics and RMSE for orthogonal modification stoichiometry vs. Dorado.
Comparison	Number Sites	Correlation	R2	RMSE
HEK293 DRS vs GLORI-1	33316	0.914	0.8354	10.5161
HEK293 DRS vs GLORI-2	41312	0.9196	0.8456	10.4243
HEK293 DRS vs GLORI-1∩GLORI-2	32015	0.9249	0.8554	9.8311
HEK293 DRS vs m5C Orth	59	0.2865	0.0821	23.331
HEK293 DRS vs BID-seq	45	0.6649	0.442	29.3043
HEK293 DRS vs PRAISE	10	0.5498	0.3022	23.2832
GM12878 DRS vs GLORI-1	33062	0.8676	0.7527	12.1346
GM12878 DRS vs GLORI-2	38885	0.8745	0.7647	11.9197
GM12878 DRS vs GLORI-1∩GLORI-2	32050	0.877	0.7691	11.6456
GM12878 DRS vs m5C Orth	159	0.4938	0.2438	20.4828
GM12878 DRS vs BID-seq	50	0.5744	0.3299	32.767
GM12878 DRS vs PRAISE	7	0.1146	0.0131	28.9008

## Sheet: Table S7
Table S7. Genes with Orthogonally Validated sites on gene body in HEK293T
Gene ID	Gene Name	Mod Combo
ENSG00000173264.16	GPR137	m6a_m5c_Ψ
ENSG00000136830.12	NIBAN2	m6a_m5c_Ψ
ENSG00000116237.16	ICMT	m6a_Ψ_ino
ENSG00000197756.10	RPL37A	m6a_Ψ_ino

## Sheet: Table S8
Table S8. Genes with Orthogonally Validated sites on gene body in GM12878
Gene ID	Gene Name	Mod Combo
ENSG00000102910.14	LONP2	m6a_m5c_ino
ENSG00000197343.11	ZNF655	m6a_m5c_ino
ENSG00000119969.16	HELLS	m6a_m5c_ino
ENSG00000105197.11	TIMM50	m6a_m5c_ino
ENSG00000164916.11	FOXK1	m6a_m5c_ino
ENSG00000100418.8	DESI1	m6a_m5c_ino
ENSG00000158769.19	F11R	m6a_m5c_ino
ENSG00000105223.21	PLD3	m6a_m5c_Ψ
ENSG00000164880.16	INTS1	m6a_m5c_Ψ

## Sheet: Table S9
Table S9. Genes with Orthogonally Validated sites on gene body in both HEK293 and GM12878
Gene ID	Gene Name	Mod Combo
ENSG00000116237.16	ICMT	m6a_Ψ_ino
ENSG00000197756.10	RPL37A	m6a_Ψ_ino

## Sheet: Table S10
Table S10. Oligo names and their sequence
Oligo name	Oligo Sequence	Coordinate of modified base	Fraction modified
5’ oligo	CACAACCUACCCUCGGUGUAUAUGCCCAUGGACUGCGAGCUAAGUG
3’ oligo (poly A)	CGAGGGUAGGAGGAAGGAGGUAAAUACAAAUAGGUAGGGAGAAGAAAAAAAAAAAAAAAA
Barcode	CATGATCAGTAGCAT
T7 Promoter	TAATACGACTCACTATAGGG
Ψ_1	AGUGGUCCGAAUCCΨGGACGCUGUCGACGU	Chr19 4847701	Dorado high, U-to-C mismatch high
Ψ_1_IVT	GGGCACAACCTACCCTCGGTGTATATGCCCATGGACTGCGAGCTAAGTGAGTGGTCCGAATCCTGGACGCTGTCGACGTCGAGGGTAGGAGGAAGGAGGTAAATACAACATGATCAGTAGCATATAGGTAGGGAGAAGAAAAAAAAAAAAAAAA
Ψ_1_DNA	TTTTTTTTTTTCTCCTTCCTCCTACCCTCGACGTCGACAGCGTCCAGGATTCGGACCACTCACTTAGCTCGCAGTCCATGGGCATATACA
Ψ_2	GGACGUCACCGUGGΨAUAAUAAUUUUGUGA	Chr20 59034000	Dorado low, U-to-C mismatch high
Ψ_2_IVT	GGGCACAACCTACCCTCGGTGTATATGCCCATGGACTGCGAGCTAAGTGGGACGTCACCGTGGTATAATAATTTTGTGACGAGGGTAGGAGGAAGGAGGTAAATACAACATGATCAGTAGCATATAGGTAGGGAGAAGAAAAAAAAAAAAAAAA
Ψ_2_DNA	TTTTTTTTTTTCTCCTTCCTCCTACCCTCGTCACAAAATTATTATACCACGGTGACGTCCCACTTAGCTCGCAGTCCATGGGCATATACA
Ψ_3	AGUGCACUCGAGCCΨGGGUGACAGGGCAAG	Chr14 67385414	Dorado high, U-to-C mismatch low
Ψ_3_IVT	GGGCACAACCTACCCTCGGTGTATATGCCCATGGACTGCGAGCTAAGTGAGTGCACTCGAGCCTGGGTGACAGGGCAAGCGAGGGTAGGAGGAAGGAGGTAAATACAACATGATCAGTAGCATATAGGTAGGGAGAAGAAAAAAAAAAAAAAAA
Ψ_2_DNA	TTTTTTTTTTTCTCCTTCCTCCTACCCTCGCTTGCCCTGTCACCCAGGCTCGAGTGCACTCACTTAGCTCGCAGTCCATGGGCATATACA
m6A_1	AGGAUUGAAAUUGG(m6A)CUGCAUUACAAGAUU	Chr16 20920184	m6Anet High Dorado Low
m6A_1_IVT	GGGCACAACCTACCCTCGGTGTATATGCCCATGGACTGCGAGCTAAGTGAGGATTGAAATTGGACTGCATTACAAGATTCGAGGGTAGGAGGAAGGAGGTAAATACAACATGATCAGTAGCATATAGGTAGGGAGAAGAAAAAAAAAAAAAAAA
m6A_1_DNA	TTTTTTTTTTTCTCCTTCCTCCTACCCTCGAATCTTGTAATGCAGTCCAATTTCAATCCTCACTTAGCTCGCAGTCCATGGGCATATACA
m6A_2	UCCAUUUCCUAUGA(m6A)CUAAUGACAACUUGA	Chr8 6757648	Dorado High m6Anet Low
m6A_2_IVT	GGGCACAACCTACCCTCGGTGTATATGCCCATGGACTGCGAGCTAAGTGTCCATTTCCTATGAACTAATGACAACTTGACGAGGGTAGGAGGAAGGAGGTAAATACAACATGATCAGTAGCATATAGGTAGGGAGAAGAAAAAAAAAAAAAAAA
m6A_2_DNA	TTTTTTTTTTTCTCCTTCCTCCTACCCTCGTCAAGTTGTCATTAGTTCATAGGAAATGGACACTTAGCTCGCAGTCCATGGGCATATACA
m6A_3	AAUGUAAACUAUGG(m6A)CUUAAUAAUGUAUCA	Chr6 32901823	Both m6Anet and Dorado High
m6A_3_IVT	GGGCACAACCTACCCTCGGTGTATATGCCCATGGACTGCGAGCTAAGTGAATGTAAACTATGGACTTAATAATGTATCACGAGGGTAGGAGGAAGGAGGTAAATACAACATGATCAGTAGCATATAGGTAGGGAGAAGAAAAAAAAAAAAAAAA
m6A_3_DNA	TTTTTTTTTTTCTCCTTCCTCCTACCCTCGTGATACATTATTAAGTCCATAGTTTACATTCACTTAGCTCGCAGTCCATGGGCATATACA
The 30-base-long sequence is shown in bold. Barcode in 15 upstream of 3’ oligo (with poly A) in IVT pair is underlined.
